# Supplementary material for: Functional and morphological determinants of left ventricular fibrosis in patients with mitral annular disjunction in cardiac magnetic resonance imaging
Source: Eur Heart J Imaging Methods Pract. 2025 Sep 30;3(4):qyaf120. doi: 10.1093/ehjimp/qyaf120 (PMC12558140; doi:10.1093/ehjimp/qyaf120)
Supplement: qyaf120_Supplementary_Data [file qyaf120_supplementary_data.zip]

Archive with 2 entries (2 files):
- Suppl. video 1.mp4
- Suppl. video 2.mp4
